# Supplementary material for: Proteogenomics Uncovers Critical Elements of Host Response in Bovine Soft Palate Epithelial Cells Following In Vitro Infection with Foot-And-Mouth Disease Virus
Source: Viruses. 2019 Jan 12;11(1):53. doi: 10.3390/v11010053 (PMC6356718; doi:10.3390/v11010053)
Supplement: Supplementary file 1 [file viruses-11-00053-s001.zip]

Archive with 2 entries (2 files):
- Pfaff_et_al_2019_Supplemental_File_S1.pdf
- Pfaff_et_al_2019_Supplemental_Information.pdf
